# Supplementary material for: Emergence of Salmonid Alphavirus Genotype 2 in Norway—Molecular Characterization of Viral Strains Circulating in Norway and Scotland
Source: Viruses. 2021 Aug 6;13(8):1556. doi: 10.3390/v13081556 (PMC8402823; doi:10.3390/v13081556)
Supplement: Supplementary file 1 [file viruses-13-01556-s001.zip]

Archive with 1 entries (1 files):
- viruses-1288045-supplementary.pdf
